# Supplementary material for: Homing and Nest Recognition in Nocturnal Blue Petrels: What Scent May Attract Birds to their Burrows?
Source: J Chem Ecol. 2023 May 26;49(7-8):384–96. doi: 10.1007/s10886-023-01424-3 (PMC10611862; doi:10.1007/s10886-023-01424-3)
Supplement: Supplementary file 2 — Supplementary Material 2 [file 10886_2023_1424_MOESM2_ESM.xlsx]

## Sheet: Feuil1
Table S2: Chemical compounds tentatively identified in all methods and materials: from nest air, nest material and feather samples
	Compounds	RI	Family
1	Hexanal	799.1	Aldehyde
2	1-Octene	806.3	Alkene
3	Octane	806.3	Alkane
4	Heptane, 2,4-dimethyl-	818.3	Alkane
5	1,3-Octadiene	820.1	Alkene
6	Octane, 4-methyl-	847.9	Alkane
7	Benzene 1	851.7	Aromatic compound
8	Benzene 2	861	Aromatic compound
9	1-Hexanol	865.8	Alcohol
10	Ethylbenzene	867.9	Aromatic compound
11	Benzene 3	883.5	Aromatic compound
12	1-Nonene	895.1	Alkene
13	Nonane	898.4	Alkane
14	Heptanal	901.7	Aldehyde
15	Ethanone, 1-[2-(1-hydroxy-1-methylethyl)cyclopropyl]-	915.4	Ketone
16	1-Butanol, 3-methyl-, nitrate	924.4	Nitrogen compound
17	α-Pinene	926.1	Terpene
18	2-Heptanone, 6-methyl-	952	Ketone
19	Benzene 5	955.1	Aromatic compound
20	Unidentified chemical compound 1	955.2	Unknown
21	Unidentified chemical compound 2	962.5	Unknown
22	2-methyl-1,3,6-trioxocane	963	Ether
23	Benzene 6	964.7	Aromatic compound
24	Unidentified chemical compound 3	970.1	Unknown
25	1-Heptanol	971.4	Alcohol
26	Benzene 7	971.8	Aromatic compound
27	Benzaldehyde	980.2	Benzaldehyde
28	Unidentified chemical compound 4	981.4	Unknown
29	Heptane, 2,2,4,6,6-pentamethyl-	984.6	Alkane
30	3-Octanone	984.8	Ketone
31	Unidentified chemical compound 5	993.8	Unknown
32	3-Octanol	998.6	Alcohol
33	Decane	999.2	Alkane
34	Octanal	1003.6	Aldehyde
35	Furan, 2-pentyl-	1004.7	Furane
36	Benzene, 1,2,3-trimethyl-	1000.6	Aromatic compound
37	Unidentified chemical compound 6	1015.5	Unknown
38	Nonane, 2,6-dimethyl-	1020.7	Alkane
39	Unidentified chemical compound 7	1020.7	Unknown
40	2,2,4,4-Tetramethyloctane	1021.7	Alkane
41	Unidentified chemical compound 8	1030.2	Unknown
42	D-Limonene	1041.3	Terpene
43	1-Hexanol, 2-ethyl-	1042.1	Alcohol
44	Decane, 2,6,6-trimethyl-	1043	Alkane
45	Unidentified chemical compound 9	1050.9	Unknown
46	Unidentified chemical compound 10	1052.9	Unknown
47	2-Octenal, (E)-	1058	Aldehyde
48	Octane, 1-chloro-	1064.5	Alkane
49	Undecane	1070.4	Alkane
50	Unidentified chemical compound 11	1072.9	Unknown
51	Unidentified chemical compound 12	1089.9	Unknown
52	Unidentified chemical compound 13	1090.7	Unknown
53	Nonanal	1107.2	Aldehyde
54	2-Undecene, (E)-	1112.4	Alkene
55	5-Undecen-3-yne, (Z)-	1114.5	Alkyne
56	1-Octanol, 2,7-dimethyl-	1125.7	Alcohol
57	Unidentified chemical compound 14	1126.7	Unknown
58	Levoglucosenone	1145.1	Ketone
59	Unidentified chemical compound 15	1165.1	Unknown
60	Unidentified chemical compound 16	1165.9	Unknown
61	2-Bornanol, 2-methyl-	1182	Terpene
62	1-Dodecene	1191.3	Alkene
63	Levomenthol	1191.8	Terpene
64	Dodecane	1196.3	Alkane
65	Decanal	1204.2	Aldehyde
66	Unidentified chemical compound 17	1213.7	Unknown
67	Unidentified chemical compound 18	1220.2	Unknown
68	Methenamine	1257.9	Nitrogen compound
69	Unidentified chemical compound 19	1284.3	Unknown
70	5-Tridecene, (E)-	1286.6	Alkene
71	2-Undecanone	1292	Ketone
72	Tridecane	1300.6	Alkane
73	Undecanal	1307.4	Aldehyde
74	Dodecane, 2,6,11-trimethyl-	1321	Alkane
75	Benzene 8	1325.7	Aromatic compound
76	Unidentified chemical compound 20	1328.2	Unknown
77	Unidentified chemical compound 21	1330.8	Unknown
78	ß-Neoclovene	1341.5	Terpene
79	Unidentified chemical compound 22	1349.2	Unknown
80	Unidentified chemical compound 23	1353.8	Unknown
81	Unidentified chemical compound 24	1358.5	Unknown
82	Unidentified chemical compound 25	1359.7	Unknown
83	Unidentified chemical compound 26	1365.3	Unknown
84	Unidentified chemical compound 27	1366.8	Unknown
85	Unidentified chemical compound 28	1371.2	Unknown
86	Unidentified chemical compound 29	1376.5	Unknown
87	Triacetin	1380.2	Ester
88	Unidentified chemical compound 30	1383.2	Unknown
89	Unidentified chemical compound 31	1388	Unknown
90	1-Tetradecene	1390	Alkene
91	Tetradecane	1395.7	Alkane
92	2-Undecanone, 6,10-dimethyl-	1400.9	Ketone
93	Unidentified chemical compound 32	1403.1	Unknown
94	Unidentified chemical compound 33	1413.6	Unknown
95	Unidentified chemical compound 34	1453.5	Unknown
96	Unidentified chemical compound 35	1454.2	Unknown
97	Unidentified chemical compound 36	1454.6	Unknown
98	Unidentified chemical compound 37	1459.9	Unknown
99	Unidentified chemical compound 38	1465.6	Unknown
100	5,9-Undecadien-2-one, 6,10-dimethyl-, (Z)-	1470.5	Ketone
101	Unidentified chemical compound 39	1474.4	Unknown
102	Unidentified chemical compound 40	1480.4	Unknown
103	Unidentified chemical compound 41	1487.4	Unknown
104	1-Dodecanol	1491.2	Alcohol
105	1-Pentadecene	1491.6	Alkene
106	Pentadecane	1499.4	Alkane
107	Unidentified chemical compound 42	1503.7	Unknown
108	Unidentified chemical compound 43	1530.5	Unknown
109	Unidentified chemical compound 44	1533.3	Unknown
110	Dodecanoic acid, 4-methyl-, methyl ester	1540.1	Fatty acid ester
111	Unidentified chemical compound 45	1541.9	Unknown
112	Unidentified chemical compound 46	1549.3	Unknown
113	Unidentified chemical compound 47	1551.9	Unknown
114	Phenol, 2,4-bis(1,1-dimethylethyl)-	1555.5	Phenol
115	Unidentified chemical compound 48	1561.4	Unknown
116	Unidentified chemical compound 49	1561.5	Unknown
117	Unidentified chemical compound 50	1571.7	Unknown
118	Unidentified chemical compound 51	1580.4	Unknown
119	Unidentified chemical compound 52	1584.1	Unknown
120	Unidentified chemical compound 53	1590.7	Unknown
121	n-Tridecan-1-ol	1594.5	Alcohol
122	Hexadecane	1599.6	Alkane
123	Unidentified chemical compound 54	1605.6	Unknown
124	Unidentified chemical compound 55	1613.4	Unknown
125	Unidentified chemical compound 56	1619.6	Unknown
126	Unidentified chemical compound 57	1637.8	Unknown
127	Unidentified chemical compound 58	1644.9	Unknown
128	Unidentified chemical compound 59	1653.7	Unknown
129	Unidentified chemical compound 60	1659.2	Unknown
130	Unidentified chemical compound 61	1659.3	Unknown
131	Unidentified chemical compound 62	1665.8	Unknown
132	Unidentified chemical compound 63	1669.3	Unknown
133	Unidentified chemical compound 64	1676.7	Unknown
134	Unidentified chemical compound 65	1689	Unknown
135	8-Heptadecene	1695.3	Alkene
136	Heptadecane	1699.5	Alkane
137	Unidentified chemical compound 66	1709.1	Unknown
138	α-Bisabolol	1716	Terpene
139	Unidentified chemical compound 67	1734.1	Unknown
140	Methyl tetradecanoate	1736.7	Fatty acid ester
141	Unidentified chemical compound 68	1742.8	Unknown
142	Unidentified chemical compound 69	1748	Unknown
143	Unidentified chemical compound 70	1750.5	Unknown
144	Unidentified chemical compound 71	1761.8	Unknown
145	Unidentified chemical compound 72	1763.5	Unknown
146	Unidentified chemical compound 73	1770.6	Unknown
147	Unidentified chemical compound 74	1774.6	Unknown
148	Unidentified chemical compound 75	1779.7	Unknown
149	Unidentified chemical compound 76	1792.6	Unknown
150	Octadecane	1799.2	Alkane
151	Unidentified chemical compound 77	1814.4	Unknown
152	Unidentified chemical compound 78	1819.9	Unknown
153	Isopropyl myristate	1839.5	Fatty acid ester
154	Unidentified chemical compound 79	1844.7	Unknown
155	2-Pentadecanone, 6,10,14-trimethyl-	1859.1	Ketone
156	Unidentified chemical compound 80	1859.3	Unknown
157	Unidentified chemical compound 81	1871.8	Unknown
158	Unidentified chemical compound 82	1876.2	Unknown
159	Unidentified chemical compound 83	1878.5	Unknown
160	2,4-Diphenyl-4-methyl-2(E)-pentene	1889.2	Alkene
161	Unidentified chemical compound 84	1900.1	Unknown
162	Nonadecane	1901.7	Alkane
163	Hexadecanoic acid, methyl ester	1938.1	Fatty acid ester
164	Unidentified chemical compound 85	1943.4	Unknown
165	Unidentified chemical compound 86	1946.1	Unknown
166	Unidentified chemical compound 87	1969.3	Unknown
167	Unidentified chemical compound 88	1977.5	Unknown
168	Unidentified chemical compound 89	1982.8	Unknown
169	Unidentified chemical compound 90	1987.4	Unknown
170	Unidentified chemical compound 91	1997.1	Unknown
171	Eicosane	1997.8	Alkane
172	Unidentified chemical compound 92	2011.3	Unknown
173	Unidentified chemical compound 93	2046.8	Unknown
174	Unidentified chemical compound 94	2050.8	Unknown
175	Unidentified chemical compound 95	2065.7	Unknown
176	Unidentified chemical compound 96	2075	Unknown
177	Unidentified chemical compound 97	2080.3	Unknown
178	Unidentified chemical compound 98	2090.7	Unknown
179	Unidentified chemical compound 99	2091.2	Unknown
180	1-Nonadecene	2095.7	Alkene
181	Unidentified chemical compound 100	2107.2	Unknown
182	Unidentified chemical compound 101	2110.8	Unknown
183	Unidentified chemical compound 102	2120.5	Unknown
184	Unidentified chemical compound 103	2129	Unknown
185	Unidentified chemical compound 104	2130.8	Unknown
186	Unidentified chemical compound 105	2170.6	Unknown
187	Unidentified chemical compound 106	2186.7	Unknown
188	Unidentified chemical compound 107	2218.5	Unknown
189	Unidentified chemical compound 108	2263.2	Unknown
190	Unidentified chemical compound 109	2273.7	Unknown
191	Unidentified chemical compound 110	2288.8	Unknown
192	[1,1':3',1''-Terphenyl]-2'-ol	2293.1	Aromatic compound
193	Unidentified chemical compound 111	2295.8	Unknown
194	Unidentified chemical compound 112	2357.3	Unknown
